# Supplementary material for: Neuroprotective Activity of Mentha Species on Hydrogen Peroxide-Induced Apoptosis in SH-SY5Y Cells
Source: Nutrients. 2020 May 10;12(5):1366. doi: 10.3390/nu12051366 (PMC7285141; doi:10.3390/nu12051366)
Supplement: Supplementary file 1 [file nutrients-12-01366-s001.zip]

Archive with 5 entries (5 files):
- Figure S1.tif
- Figure S2_Nutrients.tif
- Figure S3_Nutrients_Caspase neurocurative.TIF
- Figure S4.TIF
- Figure S5.TIF
